# Supplementary material for: Potent Anticancer Activity of CXCR4-Targeted Nanostructured Toxins in Aggressive Endometrial Cancer Models
Source: Cancers (Basel). 2022 Dec 23;15(1):85. doi: 10.3390/cancers15010085 (PMC9818013; doi:10.3390/cancers15010085)
Supplement: Supplementary file 1 [file cancers-15-00085-s001.zip]

Archive with 1 entries (1 files):
- cancers-2110369-supplementary.pdf
